# Supplementary material for: Photoredox-Catalyzed Synthesis of 3-Sulfonylated Pyrrolin-2-ones via a Regioselective Tandem Sulfonylation Cyclization of 1,5-Dienes
Source: Molecules. 2023 Jul 17;28(14):5473. doi: 10.3390/molecules28145473 (PMC10386375; doi:10.3390/molecules28145473)
Supplement: Supplementary file 1 [file molecules-28-05473-s001.zip]

Archive with 1 entries (1 files):
- molecules-2436052-supplementary.pdf
